# Supplementary material for: Exploring associations between subjective well-being and personality over a time span of 15–18 months: a cohort study of adolescents in Sweden
Source: BMC Psychol. 2021 Nov 5;9:173. doi: 10.1186/s40359-021-00673-9 (PMC8569843; doi:10.1186/s40359-021-00673-9)
Supplement: Supplementary file 1 — Additional file 1. Full correlation matrix, correlation composite scores, and item information. [file 40359_2021_673_MOESM1_ESM.xlsx]

## Sheet: corall
Table S1 Full correlation matrix, Correlations between composite scores, and Item information on the Big Five Inventory, WHO-5 Well-being Index, and Satisfaction with Life Scale	E1_1	E2_1	E3_1	E4_1	E5_1	E6_1	E7_1	E8_1	E1_2	E2_2	E3_2	E4_2	E5_2	E6_2	E7_2	E8_2	A1_1	A2_1	A3_1	A4_1	A5_1	A6_1	A7_1	A8_1	A9_1	A1_2	A2_2	A3_2	A4_2	A5_2	A6_2	A7_2	A8_2	A9_2	C1_1	C2_1	C3_1	C4_1	C5_1	C6_1	C7_1	C8_1	C9_1	C1_2	C2_2	C3_2	C4_2	C5_2	C6_2
E1_1	1	0.3411	0.2266	0.4301	0.7089	0.2072	0.4408	0.5359	0.2446	0.1844	0.099	0.095	0.202	0.1907	0.1646	0.2092	-0.052	-0.02	-0.1787	-0.0059	-0.0773	0.0503	-0.0032	-0.0744	0.1247	-0.1259	-0.0277	-0.1155	-0.0207	-0.0688	0.0545	-0.0465	-0.0133	-0.0312	-0.0064	-0.209	0.0457	-0.1501	-0.1596	-0.0724	0.0997	-0.1231	-0.0585	0.0369	-0.1321	0.0562	0.029	0.008	-0.088
E2_1	0.3411	1	0.3399	0.2809	0.4188	0.0927	0.4186	0.4137	0.1603	0.3346	0.2494	0.1158	0.2231	0.0244	0.2119	0.081	0.1223	0.0127	-0.1345	-0.0206	-0.0438	0.241	-0.0528	0.0593	0.1494	0.0619	0.0577	0.0087	-0.024	0.0313	0.2336	0.005	0.1031	0.0344	-0.059	0.1695	0.11	-0.0499	0.0593	0.0225	0.1239	-0.0005	0.0588	-0.0553	0.1279	-0.034	-0.0327	0.1046	-0.0244
E3_1	0.2266	0.3399	1	0.5577	0.2405	0.2008	0.261	0.4658	0.0808	0.1139	0.2611	0.2826	0.044	0.0816	-0.0099	0.1121	0.0144	0.2395	0.0177	0.2443	0.1476	0.173	0.1938	0.0075	0.2674	0.0548	0.2127	0.0774	0.0667	0.2029	0.2094	0.1281	0.175	0.1297	0.1593	-0.0028	0.1864	0.0812	0.1661	0.2218	0.2539	0.1575	0.0986	0.143	0.1054	0.0865	0.1336	0.167	0.154
E4_1	0.4301	0.2809	0.5577	1	0.5306	0.1798	0.3156	0.6129	0.124	0.0622	0.2688	0.3107	0.0983	0.2217	0.0785	0.2269	0.0509	0.2239	0.0252	0.2377	0.1759	0.1808	0.1055	0.0076	0.2347	-0.0032	0.2155	0.0154	0.1289	0.1238	0.1976	0.1342	0.0722	0.0732	0.2426	0.0434	0.2134	0.0669	0.1675	0.1676	0.2521	0.1712	0.086	0.2037	0.0842	0.2076	0.0952	0.1303	0.1681
E5_1	0.7089	0.4188	0.2405	0.5306	1	0.315	0.523	0.5992	0.2599	0.1546	0.2226	0.1813	0.3119	0.1911	0.2806	0.1895	-0.0334	0.0029	-0.1864	-0.087	-0.0645	0.1015	-0.0712	-0.0572	0.0459	-0.1118	-0.0078	-0.1326	-0.0731	0.0208	0.0837	-0.0533	0.0312	-0.0349	0.0311	-0.1028	0.0388	-0.0091	-0.0134	0.0482	0.1537	0.0308	0.0679	0.0719	-0.0836	0.1008	0.0598	0.0587	-0.0269
E6_1	0.2072	0.0927	0.2008	0.1798	0.315	1	0.2496	0.2777	0.1356	0.0443	0.0432	0.1412	0.1862	0.2679	0.1803	0.1147	-0.1585	-0.0514	-0.1061	-0.0419	-0.0766	-0.0385	-0.1631	-0.1203	-0.0098	-0.0638	0.062	-0.0225	0.1024	0.0923	0.1968	0.0147	0.1376	-0.0286	-0.0246	-0.1758	-0.0502	-0.0642	-0.0292	-0.013	0.0342	0.0019	-0.0058	0.0349	-0.0128	0.1064	0.1202	-0.0124	0.0107
E7_1	0.4408	0.4186	0.261	0.3156	0.523	0.2496	1	0.5002	0.1417	0.1326	0.1842	0.1424	0.2124	0.0712	0.2939	0.1331	0.0296	0.0065	-0.0954	0.1011	0.0002	0.0022	-0.0407	-0.0809	0.0489	0.0793	0.0542	0.0933	-0.039	0.0347	0.1088	-0.0088	0.085	-0.0518	-0.0163	-0.1075	0.0145	-0.0717	-0.0322	-0.0639	0.1174	-0.055	0.1261	-0.0422	0.0829	-0.012	-0.0274	-0.0416	-0.1133
E8_1	0.5359	0.4137	0.4658	0.6129	0.5992	0.2777	0.5002	1	0.1648	0.2506	0.1677	0.2169	0.2085	0.1894	0.1832	0.2872	0.0071	0.0674	-0.1438	0.0393	0.0558	0.0968	0.0558	-0.122	0.1983	0.0259	0.064	-0.086	0.0003	0.1082	0.2381	0.0383	0.0022	-0.0505	0.017	-0.1172	0.0651	-0.0545	0.0402	0.0585	0.1226	0.0687	-0.0927	0.0432	0.0691	0.0425	0.0271	0.0555	0.0221
E1_2	0.2446	0.1603	0.0808	0.124	0.2599	0.1356	0.1417	0.1648	1	0.3515	0.4076	0.4805	0.6907	0.2931	0.5442	0.6297	-0.0521	-0.0409	-0.0928	0.0123	-0.0824	0.0296	-0.0495	0.0204	-0.0027	-0.0304	0.0098	-0.0142	0.1362	0.0462	0.0975	0.1322	-0.0844	0.0774	-0.037	-0.0071	0.0024	-0.0637	-0.0231	0.0088	0.068	-0.0465	-0.0381	0.0876	-0.0353	0.154	-0.049	0.0262	0.1152
E2_2	0.1844	0.3346	0.1139	0.0622	0.1546	0.0443	0.1326	0.2506	0.3515	1	0.1678	0.3053	0.4618	0.0845	0.3862	0.369	0.0434	0.0931	0.0497	-0.0409	-0.0602	0.1564	0.109	0.0968	0.1443	0.2254	0.0288	0.1421	0.0462	0.1005	0.3585	0.1056	0.1361	0.162	0.0203	0.1628	-0.0679	0.0326	0.0109	-0.0263	0.0032	-0.0197	-0.0462	-0.0949	0.1339	-0.0496	-0.0474	0.1512	-0.0161
E3_2	0.099	0.2494	0.2611	0.2688	0.2226	0.0432	0.1842	0.1677	0.4076	0.1678	1	0.5809	0.3057	0.1199	0.2392	0.3824	0.1602	0.0555	-0.0502	0.0652	-0.0515	0.073	0.0295	0.0181	0.0131	0.1648	0.1988	0.0445	0.1189	0.2413	0.2611	0.2624	0.13	0.2282	0.0093	0.064	0.0632	0.0848	0.0758	0.0385	0.1596	-0.0467	0.0943	0.1846	0.0722	0.1589	0.0824	0.265	0.2027
E4_2	0.095	0.1158	0.2826	0.3107	0.1813	0.1412	0.1424	0.2169	0.4805	0.3053	0.5809	1	0.434	0.3256	0.2952	0.5997	-0.0133	0.0945	0.1286	0.1302	0.1216	0.0355	0.0759	0.0166	0.1146	0.0761	0.3163	0.1047	0.3111	0.3038	0.226	0.3625	0.0936	0.2746	0.0515	-0.0361	0.036	0.0232	0.1049	0.0126	0.094	-0.0747	0.02	0.1729	0.0135	0.2554	0.0522	0.193	0.2336
E5_2	0.202	0.2231	0.044	0.0983	0.3119	0.1862	0.2124	0.2085	0.6907	0.4618	0.3057	0.434	1	0.2539	0.7362	0.6204	0.0548	0.0494	-0.0149	-0.0217	-0.06	0.1351	-0.0068	0.168	0.0156	0.1295	0.0293	0.0368	0.1191	0.0664	0.2534	0.1466	0.1074	0.0928	0.0265	0.1086	0.0212	-0.0833	0.064	0.0132	0.0356	-0.015	-0.0249	-0.0203	0.0391	0.1228	0.0011	0.052	0.0005
E6_2	0.1907	0.0244	0.0816	0.2217	0.1911	0.2679	0.0712	0.1894	0.2931	0.0845	0.1199	0.3256	0.2539	1	0.1471	0.2448	-0.1125	-0.0171	-0.0585	-0.0203	-0.0336	-0.1367	-0.039	-0.1676	0.0478	-0.1254	0.0159	-0.1127	0.0337	-0.0566	-0.0211	-0.0016	-0.2121	0.173	0.1291	-0.1942	0.0777	-0.0163	-0.0185	0.073	0.141	0.1164	-0.0013	0.031	-0.2083	0.0516	0.0045	-0.0168	0.0956
E7_2	0.1646	0.2119	-0.0099	0.0785	0.2806	0.1803	0.2939	0.1832	0.5442	0.3862	0.2392	0.2952	0.7362	0.1471	1	0.4808	0.0132	0.069	-0.0642	-0.017	-0.0656	0.1393	-0.0168	0.1485	-0.0176	0.0644	0.0083	0.0337	0.0679	0.0329	0.2291	0.0101	0.0803	0.1044	-0.047	0.0748	-0.0206	-0.0137	0.0661	0.0121	0.0579	-0.0684	0.0317	-0.0038	-0.0291	0.1005	-0.0227	0.0408	-0.0281
E8_2	0.2092	0.081	0.1121	0.2269	0.1895	0.1147	0.1331	0.2872	0.6297	0.369	0.3824	0.5997	0.6204	0.2448	0.4808	1	0.0716	0.0684	0.0902	0.1133	0.0383	0.0537	0.0924	0.0238	0.1639	0.1131	0.2206	0.0489	0.3343	0.2112	0.2369	0.3854	0.1242	0.2359	0.0087	0.0108	0.0079	-0.1273	0.0087	0.0046	-0.034	-0.0507	-0.0759	0.0951	0.0518	0.1979	-0.0482	0.1046	0.1704
A1_1	-0.052	0.1223	0.0144	0.0509	-0.0334	-0.1585	0.0296	0.0071	-0.0521	0.0434	0.1602	-0.0133	0.0548	-0.1125	0.0132	0.0716	1	0.3335	0.1322	0.2784	0.1546	0.2256	0.2763	0.2174	0.2115	0.3369	0.1025	0.0875	0.2116	0.0576	0.1311	0.1815	0.2309	0.1575	-0.0646	0.1548	0.0028	0.0315	0.1112	0.1051	-0.04	0.0517	0.1542	-0.0734	0.1425	-0.045	-0.0341	0.1323	0.0529
A2_1	-0.02	0.0127	0.2395	0.2239	0.0029	-0.0514	0.0065	0.0674	-0.0409	0.0931	0.0555	0.0945	0.0494	-0.0171	0.069	0.0684	0.3335	1	0.3252	0.3767	0.4339	0.3076	0.5457	0.3709	0.2029	0.281	0.3153	0.1961	0.1808	0.1558	0.2168	0.251	0.2758	0.1466	0.154	0.2281	0.1761	0.1702	0.3036	0.199	0.2542	0.1185	0.237	0.0631	0.158	0.1084	-0.0373	0.1485	0.0363
A3_1	-0.1787	-0.1345	0.0177	0.0252	-0.1864	-0.1061	-0.0954	-0.1438	-0.0928	0.0497	-0.0502	0.1286	-0.0149	-0.0585	-0.0642	0.0902	0.1322	0.3252	1	0.3958	0.279	0.1994	0.4503	0.3985	0.1105	0.1731	0.1725	0.3876	0.1946	0.1723	0.1137	0.2426	0.2215	0.0764	0.0927	0.2236	-0.0518	0.102	0.1014	0.1137	0.041	0.0324	0.1637	-0.0024	0.2602	0.07	0.0033	0.0285	-0.0002
A4_1	-0.0059	-0.0206	0.2443	0.2377	-0.087	-0.0419	0.1011	0.0393	0.0123	-0.0409	0.0652	0.1302	-0.0217	-0.0203	-0.017	0.1133	0.2784	0.3767	0.3958	1	0.3616	0.119	0.3604	0.2037	0.2178	0.2872	0.2108	0.2566	0.366	0.0903	0.2384	0.2871	0.1844	0.2019	-0.0045	0.0828	0.0798	-0.111	0.0608	0.0622	0.0821	-0.0751	0.2365	-0.0162	0.103	0.0414	-0.1206	0.0106	-0.0806
A5_1	-0.0773	-0.0438	0.1476	0.1759	-0.0645	-0.0766	0.0002	0.0558	-0.0824	-0.0602	-0.0515	0.1216	-0.06	-0.0336	-0.0656	0.0383	0.1546	0.4339	0.279	0.3616	1	0.1843	0.3739	0.2935	0.1812	-0.0209	0.1462	0.1627	0.0397	0.293	0.0729	0.1436	0.1421	0.0229	0.2973	0.1132	0.3476	0.1608	0.3166	0.2365	0.2094	0.1352	0.0695	0.1397	0.0929	0.1102	0.0996	0.1345	0.1592
A6_1	0.0503	0.241	0.173	0.1808	0.1015	-0.0385	0.0022	0.0968	0.0296	0.1564	0.073	0.0355	0.1351	-0.1367	0.1393	0.0537	0.2256	0.3076	0.1994	0.119	0.1843	1	0.3167	0.4263	0.0799	0.0936	0.1264	0.1615	-0.001	0.0767	0.3519	0.1	0.1971	0.071	0.0647	0.2509	0.0867	0.1255	0.1966	0.1112	0.0564	-0.0007	0.0367	0.0601	0.2203	0.0489	0.0271	0.154	0.0138
A7_1	-0.0032	-0.0528	0.1938	0.1055	-0.0712	-0.1631	-0.0407	0.0558	-0.0495	0.109	0.0295	0.0759	-0.0068	-0.039	-0.0168	0.0924	0.2763	0.5457	0.4503	0.3604	0.3739	0.3167	1	0.4448	0.1805	0.121	0.2515	0.1617	0.0917	0.2582	0.1598	0.2796	0.1604	0.1088	0.1469	0.2074	0.0928	0.1135	0.1825	0.1497	0.1534	0.1208	0.1737	0.0641	0.1532	0.0394	-0.0303	0.0728	0.0456
A8_1	-0.0744	0.0593	0.0075	0.0076	-0.0572	-0.1203	-0.0809	-0.122	0.0204	0.0968	0.0181	0.0166	0.168	-0.1676	0.1485	0.0238	0.2174	0.3709	0.3985	0.2037	0.2935	0.4263	0.4448	1	0.0272	0.1616	0.162	0.2646	0.0481	0.1496	0.227	0.143	0.3737	0.0888	0.1391	0.368	0.0921	0.1307	0.2273	0.0387	0.0622	-0.0391	0.1774	0.1071	0.1876	-0.0005	-0.008	0.0948	-0.0376
A9_1	0.1247	0.1494	0.2674	0.2347	0.0459	-0.0098	0.0489	0.1983	-0.0027	0.1443	0.0131	0.1146	0.0156	0.0478	-0.0176	0.1639	0.2115	0.2029	0.1105	0.2178	0.1812	0.0799	0.1805	0.0272	1	0.0525	0.0165	-0.0763	0.1148	0.0974	0.1232	0.2009	0.0749	0.2141	0.0189	0.0524	0.151	0.0433	0.051	0.1083	0.1092	0.1552	0.0524	-0.0075	0.0153	0.0282	0.0263	0.0688	0.0777
A1_2	-0.1259	0.0619	0.0548	-0.0032	-0.1118	-0.0638	0.0793	0.0259	-0.0304	0.2254	0.1648	0.0761	0.1295	-0.1254	0.0644	0.1131	0.3369	0.281	0.1731	0.2872	-0.0209	0.0936	0.121	0.1616	0.0525	1	0.2346	0.3564	0.29	0.0928	0.3547	0.3047	0.3057	0.1146	-0.1391	0.063	-0.0176	-0.0384	-0.0222	-0.1009	-0.0773	-0.0599	0.0333	-0.0885	0.1669	0.0403	-0.0222	0.138	-0.064
A2_2	-0.0277	0.0577	0.2127	0.2155	-0.0078	0.062	0.0542	0.064	0.0098	0.0288	0.1988	0.3163	0.0293	0.0159	0.0083	0.2206	0.1025	0.3153	0.1725	0.2108	0.1462	0.1264	0.2515	0.162	0.0165	0.2346	1	0.2709	0.3486	0.412	0.2562	0.5271	0.3558	0.2658	0.0218	0.1656	0.073	0.0178	0.0577	-0.0284	-0.0787	-0.0613	0.0206	0.3289	0.2105	0.259	0.146	0.2918	0.2612
A3_2	-0.1155	0.0087	0.0774	0.0154	-0.1326	-0.0225	0.0933	-0.086	-0.0142	0.1421	0.0445	0.1047	0.0368	-0.1127	0.0337	0.0489	0.0875	0.1961	0.3876	0.2566	0.1627	0.1615	0.1617	0.2646	-0.0763	0.3564	0.2709	1	0.1988	0.2557	0.2473	0.3119	0.4231	0.1163	-0.019	0.095	0.007	-0.065	0.0314	-0.0307	-0.0484	-0.0932	0.0888	0.0269	0.3115	0.0292	0.1286	0.1332	0.0322
A4_2	-0.0207	-0.024	0.0667	0.1289	-0.0731	0.1024	-0.039	0.0003	0.1362	0.0462	0.1189	0.3111	0.1191	0.0337	0.0679	0.3343	0.2116	0.1808	0.1946	0.366	0.0397	-0.001	0.0917	0.0481	0.1148	0.29	0.3486	0.1988	1	0.1852	0.1109	0.4404	0.1101	0.1624	-0.0469	-0.0341	-0.0107	-0.1226	-0.0283	-0.0317	-0.0618	0.0042	0.0097	-0.0941	-0.0198	0.0145	-0.2425	-0.0765	-0.0179
A5_2	-0.0688	0.0313	0.2029	0.1238	0.0208	0.0923	0.0347	0.1082	0.0462	0.1005	0.2413	0.3038	0.0664	-0.0566	0.0329	0.2112	0.0576	0.1558	0.1723	0.0903	0.293	0.0767	0.2582	0.1496	0.0974	0.0928	0.412	0.2557	0.1852	1	0.1494	0.3864	0.245	0.1972	0.0198	0.1063	0.1135	0.0463	0.1028	-0.0174	-0.0382	0.1113	0.0061	0.2586	0.1531	0.3624	0.2254	0.236	0.2905
A6_2	0.0545	0.2336	0.2094	0.1976	0.0837	0.1968	0.1088	0.2381	0.0975	0.3585	0.2611	0.226	0.2534	-0.0211	0.2291	0.2369	0.1311	0.2168	0.1137	0.2384	0.0729	0.3519	0.1598	0.227	0.1232	0.3547	0.2562	0.2473	0.1109	0.1494	1	0.2623	0.451	0.1564	-0.0424	0.1744	0.0645	-0.0885	0.106	-0.0489	0.0098	-0.0516	0.0104	0.1423	0.2659	0.073	0.0858	0.152	0.0264
A7_2	-0.0465	0.005	0.1281	0.1342	-0.0533	0.0147	-0.0088	0.0383	0.1322	0.1056	0.2624	0.3625	0.1466	-0.0016	0.0101	0.3854	0.1815	0.251	0.2426	0.2871	0.1436	0.1	0.2796	0.143	0.2009	0.3047	0.5271	0.3119	0.4404	0.3864	0.2623	1	0.3783	0.2937	0.0034	0.0828	0.0639	-0.0751	-0.0107	0.0632	-0.0778	0.0315	0.0608	0.1638	0.1767	0.1365	0.1316	0.162	0.2209
A8_2	-0.0133	0.1031	0.175	0.0722	0.0312	0.1376	0.085	0.0022	-0.0844	0.1361	0.13	0.0936	0.1074	-0.2121	0.0803	0.1242	0.2309	0.2758	0.2215	0.1844	0.1421	0.1971	0.1604	0.3737	0.0749	0.3057	0.3558	0.4231	0.1101	0.245	0.451	0.3783	1	0.2144	0.0653	0.1535	0.0825	-0.0456	0.1276	-0.0075	-0.1258	-0.0604	0.0945	0.1521	0.355	0.0881	0.1685	0.1881	0.0848
A9_2	-0.0312	0.0344	0.1297	0.0732	-0.0349	-0.0286	-0.0518	-0.0505	0.0774	0.162	0.2282	0.2746	0.0928	0.173	0.1044	0.2359	0.1575	0.1466	0.0764	0.2019	0.0229	0.071	0.1088	0.0888	0.2141	0.1146	0.2658	0.1163	0.1624	0.1972	0.1564	0.2937	0.2144	1	-0.0233	0.1104	0.1013	0.0641	0.0419	0.0755	-0.0724	-0.0113	0.1544	0.1316	0.1527	0.0643	0.2153	0.257	0.2782
C1_1	-0.0064	-0.059	0.1593	0.2426	0.0311	-0.0246	-0.0163	0.017	-0.037	0.0203	0.0093	0.0515	0.0265	0.1291	-0.047	0.0087	-0.0646	0.154	0.0927	-0.0045	0.2973	0.0647	0.1469	0.1391	0.0189	-0.1391	0.0218	-0.019	-0.0469	0.0198	-0.0424	0.0034	0.0653	-0.0233	1	0.1887	0.5059	0.4225	0.4308	0.4713	0.3211	0.4336	0.2132	0.2869	0.0727	0.2083	0.2445	0.2262	0.2309
C2_1	-0.209	0.1695	-0.0028	0.0434	-0.1028	-0.1758	-0.1075	-0.1172	-0.0071	0.1628	0.064	-0.0361	0.1086	-0.1942	0.0748	0.0108	0.1548	0.2281	0.2236	0.0828	0.1132	0.2509	0.2074	0.368	0.0524	0.063	0.1656	0.095	-0.0341	0.1063	0.1744	0.0828	0.1535	0.1104	0.1887	1	0.1909	0.3681	0.4334	0.1598	0.1077	0.0994	0.3225	0.0183	0.4565	0.025	0.0734	0.2069	0.0742
C3_1	0.0457	0.11	0.1864	0.2134	0.0388	-0.0502	0.0145	0.0651	0.0024	-0.0679	0.0632	0.036	0.0212	0.0777	-0.0206	0.0079	0.0028	0.1761	-0.0518	0.0798	0.3476	0.0867	0.0928	0.0921	0.151	-0.0176	0.073	0.007	-0.0107	0.1135	0.0645	0.0639	0.0825	0.1013	0.5059	0.1909	1	0.3144	0.3433	0.4319	0.3904	0.2786	0.2377	0.3166	0.1235	0.2887	0.2079	0.2257	0.3123
C4_1	-0.1501	-0.0499	0.0812	0.0669	-0.0091	-0.0642	-0.0717	-0.0545	-0.0637	0.0326	0.0848	0.0232	-0.0833	-0.0163	-0.0137	-0.1273	0.0315	0.1702	0.102	-0.111	0.1608	0.1255	0.1135	0.1307	0.0433	-0.0384	0.0178	-0.065	-0.1226	0.0463	-0.0885	-0.0751	-0.0456	0.0641	0.4225	0.3681	0.3144	1	0.6026	0.3575	0.3486	0.4448	0.3801	0.1393	0.1644	0.1077	0.3492	0.26	0.2
C5_1	-0.1596	0.0593	0.1661	0.1675	-0.0134	-0.0292	-0.0322	0.0402	-0.0231	0.0109	0.0758	0.1049	0.064	-0.0185	0.0661	0.0087	0.1112	0.3036	0.1014	0.0608	0.3166	0.1966	0.1825	0.2273	0.051	-0.0222	0.0577	0.0314	-0.0283	0.1028	0.106	-0.0107	0.1276	0.0419	0.4308	0.4334	0.3433	0.6026	1	0.4561	0.3635	0.4512	0.4425	0.1605	0.2907	0.1898	0.2898	0.4006	0.2078
C6_1	-0.0724	0.0225	0.2218	0.1676	0.0482	-0.013	-0.0639	0.0585	0.0088	-0.0263	0.0385	0.0126	0.0132	0.073	0.0121	0.0046	0.1051	0.199	0.1137	0.0622	0.2365	0.1112	0.1497	0.0387	0.1083	-0.1009	-0.0284	-0.0307	-0.0317	-0.0174	-0.0489	0.0632	-0.0075	0.0755	0.4713	0.1598	0.4319	0.3575	0.4561	1	0.4099	0.4874	0.34	0.1554	0.1082	0.1464	0.1333	0.2322	0.3224
C7_1	0.0997	0.1239	0.2539	0.2521	0.1537	0.0342	0.1174	0.1226	0.068	0.0032	0.1596	0.094	0.0356	0.141	0.0579	-0.034	-0.04	0.2542	0.041	0.0821	0.2094	0.0564	0.1534	0.0622	0.1092	-0.0773	-0.0787	-0.0484	-0.0618	-0.0382	0.0098	-0.0778	-0.1258	-0.0724	0.3211	0.1077	0.3904	0.3486	0.3635	0.4099	1	0.4132	0.3653	0.1532	0.0178	0.0909	0.1529	0.1557	0.0727
C8_1	-0.1231	-0.0005	0.1575	0.1712	0.0308	0.0019	-0.055	0.0687	-0.0465	-0.0197	-0.0467	-0.0747	-0.015	0.1164	-0.0684	-0.0507	0.0517	0.1185	0.0324	-0.0751	0.1352	-0.0007	0.1208	-0.0391	0.1552	-0.0599	-0.0613	-0.0932	0.0042	0.1113	-0.0516	0.0315	-0.0604	-0.0113	0.4336	0.0994	0.2786	0.4448	0.4512	0.4874	0.4132	1	0.3059	0.2049	0.102	0.2169	0.2667	0.244	0.2503
C9_1	-0.0585	0.0588	0.0986	0.086	0.0679	-0.0058	0.1261	-0.0927	-0.0381	-0.0462	0.0943	0.02	-0.0249	-0.0013	0.0317	-0.0759	0.1542	0.237	0.1637	0.2365	0.0695	0.0367	0.1737	0.1774	0.0524	0.0333	0.0206	0.0888	0.0097	0.0061	0.0104	0.0608	0.0945	0.1544	0.2132	0.3225	0.2377	0.3801	0.4425	0.34	0.3653	0.3059	1	0.0606	0.2079	0.1718	0.1397	0.2394	0.1433
C1_2	0.0369	-0.0553	0.143	0.2037	0.0719	0.0349	-0.0422	0.0432	0.0876	-0.0949	0.1846	0.1729	-0.0203	0.031	-0.0038	0.0951	-0.0734	0.0631	-0.0024	-0.0162	0.1397	0.0601	0.0641	0.1071	-0.0075	-0.0885	0.3289	0.0269	-0.0941	0.2586	0.1423	0.1638	0.1521	0.1316	0.2869	0.0183	0.3166	0.1393	0.1605	0.1554	0.1532	0.2049	0.0606	1	0.1219	0.5343	0.4028	0.4553	0.4854
C2_2	-0.1321	0.1279	0.1054	0.0842	-0.0836	-0.0128	0.0829	0.0691	-0.0353	0.1339	0.0722	0.0135	0.0391	-0.2083	-0.0291	0.0518	0.1425	0.158	0.2602	0.103	0.0929	0.2203	0.1532	0.1876	0.0153	0.1669	0.2105	0.3115	-0.0198	0.1531	0.2659	0.1767	0.355	0.1527	0.0727	0.4565	0.1235	0.1644	0.2907	0.1082	0.0178	0.102	0.2079	0.1219	1	0.138	0.2829	0.2977	0.2092
C3_2	0.0562	-0.034	0.0865	0.2076	0.1008	0.1064	-0.012	0.0425	0.154	-0.0496	0.1589	0.2554	0.1228	0.0516	0.1005	0.1979	-0.045	0.1084	0.07	0.0414	0.1102	0.0489	0.0394	-0.0005	0.0282	0.0403	0.259	0.0292	0.0145	0.3624	0.073	0.1365	0.0881	0.0643	0.2083	0.025	0.2887	0.1077	0.1898	0.1464	0.0909	0.2169	0.1718	0.5343	0.138	1	0.3274	0.3169	0.4312
C4_2	0.029	-0.0327	0.1336	0.0952	0.0598	0.1202	-0.0274	0.0271	-0.049	-0.0474	0.0824	0.0522	0.0011	0.0045	-0.0227	-0.0482	-0.0341	-0.0373	0.0033	-0.1206	0.0996	0.0271	-0.0303	-0.008	0.0263	-0.0222	0.146	0.1286	-0.2425	0.2254	0.0858	0.1316	0.1685	0.2153	0.2445	0.0734	0.2079	0.3492	0.2898	0.1333	0.1529	0.2667	0.1397	0.4028	0.2829	0.3274	1	0.5121	0.3581
C5_2	0.008	0.1046	0.167	0.1303	0.0587	-0.0124	-0.0416	0.0555	0.0262	0.1512	0.265	0.193	0.052	-0.0168	0.0408	0.1046	0.1323	0.1485	0.0285	0.0106	0.1345	0.154	0.0728	0.0948	0.0688	0.138	0.2918	0.1332	-0.0765	0.236	0.152	0.162	0.1881	0.257	0.2262	0.2069	0.2257	0.26	0.4006	0.2322	0.1557	0.244	0.2394	0.4553	0.2977	0.3169	0.5121	1	0.3869
C6_2	-0.088	-0.0244	0.154	0.1681	-0.0269	0.0107	-0.1133	0.0221	0.1152	-0.0161	0.2027	0.2336	0.0005	0.0956	-0.0281	0.1704	0.0529	0.0363	-0.0002	-0.0806	0.1592	0.0138	0.0456	-0.0376	0.0777	-0.064	0.2612	0.0322	-0.0179	0.2905	0.0264	0.2209	0.0848	0.2782	0.2309	0.0742	0.3123	0.2	0.2078	0.3224	0.0727	0.2503	0.1433	0.4854	0.2092	0.4312	0.3581	0.3869	1
C7_2	0.0661	-0.0168	0.1214	0.1706	0.1015	0.1437	0.0458	-0.0164	0.2597	-0.0454	0.3658	0.281	0.1983	0.1795	0.2255	0.1641	-0.0664	-0.0265	0.0011	0.0384	0.0868	-0.0591	-0.0108	-0.0143	-0.0485	-0.0722	0.1416	0.0833	-0.0038	0.2022	0.0346	0.1184	-0.0042	0.1732	0.0974	0.0116	0.2044	0.123	0.1451	0.2194	0.273	0.1285	0.1756	0.3285	0.1563	0.3832	0.3511	0.2316	0.4299
C8_2	-0.0349	-0.0562	0.0842	0.1955	0.0958	0.0886	-0.0075	0.0644	0.1326	0.0712	0.2513	0.2416	0.1467	0.1385	0.0727	0.2087	0.0658	-0.0201	0.0925	-0.0941	0.1511	0.0557	0.0488	-0.0258	0.0183	-0.0295	0.1402	0.077	0.0055	0.2983	0.0309	0.2076	0.0897	0.2502	0.3102	0.0902	0.2705	0.2505	0.2323	0.2001	0.0721	0.3368	0.1656	0.4143	0.2568	0.4306	0.4546	0.4199	0.5774
C9_2	-0.0045	0.0768	0.0896	0.0628	0.0608	-0.0388	0.0051	-0.0182	0.1041	0.0704	0.2009	0.1257	0.1392	-0.1315	0.156	0.0787	0.1537	-0.0392	-0.0116	0.0062	0.0672	0.0402	-0.0593	0.1252	-0.0749	0.1431	0.1539	0.1908	-0.0057	0.1327	0.1094	0.082	0.2132	0.1292	0.1068	0.0784	0.1965	0.0751	0.1966	0.1883	0.0682	-0.0026	0.2928	0.2031	0.2358	0.3161	0.2966	0.4087	0.2902
N1_1	-0.1805	-0.3854	-0.4353	-0.307	-0.2475	-0.0703	-0.2382	-0.2185	-0.1036	0.0181	-0.277	-0.1335	-0.1295	-0.0525	-0.1054	-0.1141	-0.0372	-0.0397	-0.051	-0.1314	-0.0023	-0.1881	-0.1035	-0.0144	-0.1369	0.0615	-0.0416	0.0043	-0.0155	-0.0437	-0.1584	-0.0983	-0.02	-0.1874	-0.12	-0.1576	-0.2206	-0.0228	-0.1111	-0.2596	-0.2673	-0.156	-0.2169	-0.1434	-0.12	-0.154	-0.1202	-0.1358	-0.1613
N2_1	-0.0694	-0.1344	-0.3096	-0.1635	-0.1048	0.0042	-0.2905	-0.1213	-0.0768	0.0819	-0.1478	-0.1091	-0.0268	0.1036	-0.0403	-0.082	0.0332	0.0208	0.0351	-0.1679	0.0101	0.0639	-0.0818	0.0044	-0.1596	-0.0638	-0.1226	-0.0971	-0.1281	-0.059	-0.0943	-0.0889	0.0032	-0.0529	0.0962	0.0307	-0.1101	0.1118	0.1086	-0.0295	-0.2139	-0.0004	-0.1713	-0.0313	-0.0097	-0.0592	0.0942	0.0206	0.0024
N3_1	-0.0145	-0.1589	-0.2103	-0.0932	0.0108	-0.0482	-0.2318	0.0206	0.0849	0.165	-0.0816	0.0363	0.1519	0.0801	0.0379	0.0833	0.006	0.0691	-0.0051	-0.2115	-0.0067	0.0204	0.0287	0.0204	-0.0922	-0.0744	-0.0813	-0.1303	-0.0789	-0.0437	-0.063	-0.0332	-0.0479	-0.1311	0.1583	-0.0196	-0.0346	0.081	0.0778	0.1272	-0.12	0.0895	-0.2164	0.012	0.0594	0.0253	0.0493	0.0122	0.1192
N4_1	-0.109	-0.2843	-0.2047	-0.1738	-0.2227	-0.1468	-0.4195	-0.1509	-0.0009	0.0165	-0.1855	-0.0556	-0.0216	0.0854	-0.124	-0.0446	-0.1152	0.0415	-0.0704	-0.1847	0.1138	0.0817	0.0475	0.0324	-0.0863	-0.0885	-0.0312	-0.0865	-0.098	-0.0514	-0.0657	-0.0199	-0.0377	-0.1418	0.065	-0.0885	-0.08	-0.0936	-0.0583	-0.1131	-0.2408	-0.0617	-0.3176	0.0583	-0.0746	0.0304	0.0592	-0.045	0.0371
N5_1	0.0557	-0.0033	-0.1375	-0.1288	-0.0021	-0.0582	-0.0917	0.0294	0.0832	0.1229	-0.0411	0.0399	0.14	-0.0416	0.1136	0.1075	-0.0526	-0.0985	-0.1424	-0.1467	0.0472	0.0505	-0.138	-0.0361	-0.1873	-0.0536	-0.0804	-0.1177	-0.1466	-0.0465	-0.0873	-0.0869	-0.0361	-0.104	0.0011	-0.0239	-0.059	0.0586	0.017	-0.1681	-0.2091	-0.1404	-0.2744	0.0592	-0.031	-0.0061	0.0246	0.0055	-0.0518
N6_1	-0.0045	-0.1577	-0.0342	0.0027	-0.0589	-0.0246	-0.2359	-0.0077	0.0064	-0.0588	-0.0904	-0.0969	-0.1001	-0.0733	-0.1439	-0.026	-0.043	-0.1923	-0.195	-0.1604	-0.0671	-0.2108	-0.1508	-0.2412	-0.0991	-0.1742	-0.114	-0.1483	-0.1104	0.0537	-0.2394	-0.1833	-0.1851	-0.1931	-0.0657	-0.2344	-0.1668	-0.1012	-0.1211	-0.0043	-0.1939	-0.0026	-0.2773	0.0537	-0.1122	-0.0106	-0.0321	-0.0857	0.0062
N7_1	0.0031	-0.0617	-0.1249	-0.1628	-0.0281	-0.0478	-0.1498	-0.1023	0.0106	0.1657	-0.0112	-0.0225	0.0725	-0.0981	0.0473	0.0445	-0.0656	-0.0125	-0.0083	-0.1574	-0.0196	0.0933	-0.0055	0.1123	-0.1834	0.0105	-0.035	0.0174	-0.0694	-0.0957	0.0426	-0.0682	0.1267	-0.0715	0.0873	-0.0173	0.018	0.0149	-0.0028	-0.0984	-0.1925	-0.0852	-0.2254	0.0848	0.0376	0.0508	0.0007	-0.0413	-0.0087
N8_1	-0.2038	-0.2845	-0.1065	-0.1177	-0.3163	-0.1552	-0.4768	-0.1924	-0.0584	-0.0574	-0.2258	-0.1531	-0.1046	0.0109	-0.1958	-0.0399	-0.0354	0.1205	0.0743	0.0315	0.1927	0.1297	0.1161	0.1463	-0.0255	0.0169	-0.0277	0.0664	-0.02	-0.0051	-0.0756	0.0168	0.0217	-0.036	0.1389	0.0216	0.0193	-0.0143	0.052	0.0512	-0.1515	0.1254	-0.188	-0.0469	-0.0525	-0.0367	-0.0229	-0.0083	0.1225
N1_2	0.0495	-0.2291	-0.0696	-0.0194	-0.0233	-0.0041	-0.1072	0.0284	-0.1826	-0.0726	-0.3129	-0.1721	-0.1889	0.027	-0.1983	-0.1716	-0.0684	-0.0035	-0.0378	-0.1354	0.048	-0.0452	0.0297	-0.0514	-0.0605	-0.1683	-0.1402	-0.1184	-0.1124	-0.1059	-0.2412	-0.1235	-0.1872	-0.1692	0.04	-0.0852	-0.1617	0.038	-0.001	-0.1344	-0.0566	0.014	-0.1408	-0.0292	-0.2221	-0.1415	-0.1187	-0.0621	-0.2691
N2_2	0.1102	-0.0026	-0.0278	0.0299	-0.002	0.0429	-0.1277	0.043	-0.1158	0.0392	-0.1501	-0.1946	-0.0499	0.0129	-0.0829	-0.0726	0	0.0341	-0.0601	-0.1195	0.0147	0.0785	-0.083	-0.0326	-0.0091	0.1224	-0.0188	-0.0796	-0.1426	-0.0127	0.0032	-0.0204	0.0432	-0.053	0.0894	0.0293	0.095	0.0723	0.0581	-0.0188	0.0683	0.1333	-0.1142	0.0681	-0.0334	0.0485	0.1335	0.1091	-0.0312
N3_2	0.0735	-0.0778	0.035	0.0041	-0.0543	0.05	-0.1232	-0.0368	0.0049	-0.1063	-0.0952	-0.0513	-0.0388	0.1333	-0.1428	0.0076	-0.0425	-0.0306	-0.1065	-0.1206	-0.0662	0.0867	0.0098	-0.0605	0.0464	-0.0758	0.0067	-0.1255	-0.0746	0.03	-0.1825	-0.0373	-0.0884	0.0015	0.0663	-0.0506	0.0173	-0.012	0.0693	0.0794	-0.0265	0.1465	-0.05	0.1056	-0.0571	0.1652	0.138	0.0815	0.1338
N4_2	0.1081	-0.0882	0.0499	0.0845	0.0433	0.1155	-0.0542	0.0826	-0.0592	-0.0701	-0.1317	-0.1264	-0.1236	0.1364	-0.2205	-0.0354	-0.1013	-0.0122	-0.106	-0.1198	-0.0455	-0.0142	0.0241	-0.145	0.0224	-0.0625	0.0219	-0.1719	-0.117	0.0087	-0.0562	-0.0234	-0.053	-0.0481	0.0152	-0.0183	0.0128	-0.0227	0.0048	-0.0027	0.0597	0.1034	-0.13	0.1567	-0.0586	0.1338	0.0663	0.0151	0.0596
N5_2	0.1148	0.0471	0.0407	-0.0122	0.0734	0.1067	-0.0029	0.0409	-0.0161	-0.0469	-0.2126	-0.1363	0.0066	-0.0418	-0.058	-0.0775	0.0623	-0.0094	-0.1107	0.0082	0.0552	0.1428	0.0296	-0.0355	-0.082	-0.1081	-0.1165	-0.1942	-0.1461	-0.1066	-0.0485	-0.1648	-0.0914	-0.1836	-0.0624	-0.0729	-0.1228	-0.0939	-0.0315	-0.0256	-0.0732	-0.0274	-0.2054	-0.0125	-0.1538	-0.054	0.0501	-0.0353	-0.1648
N6_2	0.0402	-0.1491	-0.0209	0.0005	-0.0602	-0.1097	-0.1377	-0.0038	0.0438	-0.1234	-0.1477	-0.0303	-0.0347	0.1006	-0.1554	0.0141	-0.0648	-0.0848	-0.1719	-0.0932	0.0126	-0.0733	-0.0087	-0.1623	-0.0764	-0.1842	-0.0078	-0.2895	-0.093	-0.0081	-0.2602	-0.126	-0.369	-0.1074	-0.0273	-0.0742	-0.0285	-0.0788	-0.0881	-0.0271	-0.0814	-0.0051	-0.1651	0.0535	-0.2736	0.0173	-0.12	-0.111	0.0097
N7_2	0.1089	0.085	0.0111	0.0703	0.0331	0.0328	-0.039	0.0482	-0.0492	0.0518	-0.0537	-0.1387	-0.0314	-0.0178	-0.0194	-0.0427	0.0728	-0.0225	-0.1557	-0.0688	0.0533	0.1665	-0.0423	-0.0152	0.072	0.0083	-0.1389	-0.1748	-0.1046	-0.1111	0.1029	-0.0982	-0.0019	-0.0819	0.0964	-0.027	0.0433	-0.0162	0.0088	-0.0549	-0.0881	0.0041	-0.2217	0.0138	-0.1232	-0.028	-0.0091	0.0217	-0.0286
N8_2	-0.0137	-0.1609	0.0236	0.0139	-0.1134	0.0516	-0.1906	-0.0836	-0.3207	-0.3006	-0.1102	-0.2158	-0.4202	0.0626	-0.4436	-0.263	0.0027	0.0006	-0.0392	0.0235	0.007	0.0153	0.0164	-0.0966	0.0293	0.0068	0.0195	-0.0868	-0.0838	0.0042	-0.0305	0.0229	-0.0057	-0.0534	0.0032	-0.1326	-0.0407	-0.0294	-0.0231	0.0375	0.0425	0.124	-0.1045	0.0923	-0.1722	0.0315	0.0479	0.0309	0.1021
O1_1	0.2847	0.1834	0.26	0.4375	0.3021	0.1967	0.3044	0.39	0.1365	0.1686	0.1769	0.2647	0.1022	0.2106	0.115	0.2557	0.022	0.2004	0.0659	0.1226	0.1121	0.0429	0.0913	-0.0833	0.1871	0.0892	0.1151	-0.0561	0.0988	0.0341	0.1909	0.1115	0.0302	-0.0448	0.1167	-0.1319	0.1037	-0.017	0.008	0.0002	0.1307	0.0336	0.0197	0.1234	0.0301	0.0983	-0.0462	0.0413	0.0228
O2_1	0.0698	0.1116	0.3621	0.3112	0.079	0.098	0.1268	0.1593	0.1054	0.1072	0.1641	0.2565	0.0962	0.1373	0.1849	0.2051	0.063	0.1722	0.075	0.2718	0.2873	0.0819	0.129	0.0296	0.221	0.1086	0.0508	0.0846	0.1569	0.1489	0.1337	0.1419	0.0463	0.2214	0.2309	-0.1076	0.2202	-0.0652	0.0913	0.2441	0.1446	0.1466	-0.022	0.0699	-0.0604	0.1415	0.0182	0.0554	0.1806
O3_1	0.094	-0.0234	-0.0437	0.1557	0.1578	0.1823	0.1046	0.073	0.0386	0.0878	0.022	0.0417	0.037	0.1303	0.1309	0.1148	0.0105	0.1384	-0.051	-0.0043	0.0636	0.019	0.0378	0.0292	-0.0232	0.0533	0.0487	-0.0012	0.0053	0.0705	0.0384	0.0027	0.0045	-0.08	0.0497	-0.0739	0.0346	0.0097	-0.0408	-0.0448	0.0331	0.0957	-0.0371	0.0136	-0.0467	0.1173	-0.0687	-0.034	0.0319
O4_1	0.2569	0.0877	0.142	0.177	0.1408	0.1734	0.0964	0.2236	0.186	0.2716	0.0042	0.1079	0.1277	0.1425	0.1639	0.2384	-0.1001	0.0731	-0.0563	0.0216	0.0779	0.1368	0.0024	-0.0112	0.0548	-0.0782	0.0031	-0.0059	0.0372	0.1741	0.1326	0.0328	-0.0666	-0.0275	-0.0205	-0.1097	-0.0226	-0.0813	-0.0791	-0.0636	-0.0591	0.095	-0.0802	0.0656	0.0064	0.0905	0.0838	0.0663	0.0386
O5_1	0.1697	0.0898	0.2322	0.3747	0.1707	0.2201	0.1499	0.2779	0.0763	0.0585	0.1094	0.1852	-0.0076	0.1811	0.0386	0.1657	-0.0754	0.1255	0.0253	0.0604	0.1265	0.0069	0.0644	0.0666	0.1462	-0.0662	0.1753	-0.0533	0.0678	0.0384	0.1509	0.091	-0.0196	0.0139	0.1709	-0.0687	0.0981	0.0609	0.0879	0.1432	0.1944	0.0629	0.0351	0.1253	-0.0159	0.1097	0.0025	0.0096	0.0399
O6_1	-0.0581	-0.1731	0.0733	0.1048	-0.1735	-0.0132	-0.1837	0.0434	-0.029	0.027	-0.029	0.0108	-0.1221	-0.0406	-0.0375	0.0835	0.1185	0.1235	0.0802	0.1833	0.1629	0.0755	0.144	-0.0308	0.227	0.002	0.0649	-0.0394	0.0684	0.1584	0.0005	0.1233	0.0219	-0.0644	-0.0272	-0.0822	-0.0509	-0.1062	-0.1084	-0.1105	-0.0683	0.0718	-0.1508	0.0839	-0.0889	0.1212	0.0169	0.0888	-0.0307
O7_1	-0.032	0.0699	-0.0675	-0.1	-0.0849	-0.0593	-0.0163	-0.0851	-0.051	-0.0317	0.0313	0.0352	-0.1106	-0.0933	-0.0403	0.0047	0.0238	-0.1559	-0.0236	0.059	-0.0969	-0.0696	-0.2229	-0.0583	0.0561	0.0901	-0.0171	0.0682	0.0756	0.0018	0.0237	0.0047	0.0396	0.059	-0.2421	-0.21	-0.1143	-0.2862	-0.2764	-0.3311	-0.1708	-0.2937	-0.219	0.0306	-0.0392	-0.024	-0.0969	0.015	-0.1227
O8_1	-0.0152	0.0036	0.0484	0.17	-0.0313	0.0144	0.0017	0.0553	0.0173	-0.0573	0.0348	0.0323	0.0325	0.0184	0.0898	0.188	0.0753	0.0571	0.075	0.1095	0.1772	-0.019	0.0816	-0.0324	0.1076	0.0116	-0.0775	-0.0215	0.0355	0.0302	0.0113	-0.0028	-0.0568	-0.1025	0.0779	-0.059	0.02	-0.0778	-0.0173	0.1284	-0.0438	0.1278	-0.0883	-0.0578	-0.0459	0.0712	-0.0836	-0.0927	0.0566
O9_1	-0.0562	0.0127	0.1029	-0.0066	-0.1821	-0.0872	-0.0908	0.0522	-0.0546	0.0969	0.0864	0.0251	-0.1006	-0.1209	-0.1012	-0.0305	0.1245	0.0311	0.1631	0.1277	0.0058	0.2155	0.1788	0.0105	0.0363	0.0214	0.0609	0.1273	0.022	0.1262	0.0173	0.1082	0.0252	0.0018	-0.1437	-0.0184	-0.1882	-0.0875	-0.1513	-0.1471	-0.1507	-0.1418	-0.1571	-0.0569	0.0413	-0.081	0.0968	0.062	-0.0495
O10_1	-0.0999	-0.2134	-0.0278	-0.0205	-0.1907	-0.0391	-0.2112	0.0126	-0.1005	0.0526	-0.1086	-0.0737	-0.1935	-0.0593	-0.0891	-0.0055	0.0775	0.1272	0.1358	0.1268	0.1956	0.0515	0.1461	-0.0081	0.1687	-0.0431	-0.0233	-0.0637	-0.0021	0.0805	0.0004	0.0306	-0.0245	-0.0293	0.0002	-0.0817	-0.0707	-0.038	-0.0946	-0.0756	-0.1464	-0.0411	-0.1879	0.0115	-0.0749	0.0122	0.0047	0.0219	-0.0948
O1_2	0.1313	0.0325	0.0232	0.0705	0.0906	0.1304	0.1064	0.1114	0.3222	0.1848	0.2221	0.3667	0.2946	0.1798	0.2845	0.3698	-0.0538	-0.1	0.0114	-0.0758	-0.0587	-0.0247	-0.0421	0.0036	0.0327	-0.0704	0.1588	0.0969	0.147	0.1544	0.1189	0.1448	0.0552	0.003	-0.0244	-0.058	0.041	0.0078	-0.0061	-0.0014	-0.0274	-0.0524	-0.0489	0.2321	0.0125	0.2016	0.0031	0.1599	0.0463
O2_2	-0.09	0.0438	0.0032	-0.0037	-0.1086	-0.0073	-0.0395	-0.0714	0.246	-0.0073	0.3695	0.2533	0.0644	0.0722	0.0896	0.1683	0.105	-0.0722	-0.0181	0.1284	0.1039	-0.0078	-0.0482	-0.088	0.0814	0.0291	0.0684	0.0722	0.2019	0.299	0.1337	0.1161	-0.0012	0.0918	-0.0467	-0.064	0.0105	-0.14	-0.0389	0.0514	-0.0183	-0.0212	-0.0495	0.14	-0.0268	0.2025	-0.0693	0.008	0.1794
O3_2	0.0621	0.0034	-0.0269	0.0897	0.1326	0.1431	-0.0125	0.0732	0.1627	0.0282	0.0399	0.2064	0.0937	0.0864	0.0382	0.2203	-0.0187	-0.0578	-0.0401	-0.167	-0.005	0.0041	-0.0495	-0.0224	-0.0247	-0.1608	0.1216	-0.0535	0.0017	0.1424	-0.0093	0.0497	-0.119	-0.0427	-0.0541	-0.0507	-0.008	-0.005	0.0325	0.0676	-0.0334	0.0456	-0.0432	0.2009	-0.1243	0.1273	-0.0197	0.0394	0.1197
O4_2	0.0578	0.0511	0.0108	0.0539	0.0526	0.1749	0.1706	0.1034	0.2735	0.153	0.1856	0.1976	0.1833	0.0952	0.1668	0.2811	0.0237	-0.0993	-0.0699	0.1082	0.0262	0.0586	-0.0562	-0.0297	0.0774	-0.0038	0.0121	-0.0161	0.086	0.0896	0.1292	0.0244	-0.1103	-0.0092	-0.0739	-0.0235	0.0062	-0.073	-0.0087	-0.0236	-0.0075	-0.0279	0.0465	0.0478	-0.1188	0.015	-0.0968	0.0686	-0.0963
O5_2	0.087	0.0538	0.1632	0.229	0.112	0.2163	0.1255	0.1384	0.1788	0.1132	0.2796	0.3101	0.1916	0.2513	0.1917	0.2716	-0.0528	0.0774	0.0692	-0.0102	0.0468	-0.0523	-0.0436	0.0283	0.1143	-0.0188	0.2079	0.0269	0.1661	0.1625	0.1373	0.1134	-0.002	0.0086	0.041	-0.0127	0.1554	0.0516	0.0667	0.0259	0.1708	0.0372	0.1111	0.1875	-0.0067	0.1712	-0.0179	0.0933	0.0712
O6_2	-0.0687	-0.1319	-0.0473	0.0329	-0.1407	-0.0795	-0.1732	-0.0862	0.0414	-0.0307	-0.048	0.0538	-0.0631	-0.027	-0.1076	0.1145	-0.0152	0.0051	0.0473	0.0929	0.126	0.0276	0.0831	-0.0567	0.0752	-0.0335	0.1382	0.08	0.1362	0.1124	0.0327	0.3097	0.0497	-0.0686	-0.021	-0.0339	-0.0799	-0.1889	-0.0553	-0.0877	-0.0999	0.0039	-0.1485	0.1319	-0.1143	0.0616	-0.0367	0.0452	-0.11
O7_2	-0.0204	0.1495	-0.0247	-0.0969	-0.0295	0.0715	0.0406	-0.0679	-0.0063	0.023	-0.0687	-0.0383	0.0214	0.0213	0.0748	-0.067	-0.054	-0.0526	-0.0299	0.0303	-0.1063	0.0076	-0.1634	0.0049	0.0854	-0.0069	-0.2338	0.0295	0.0546	-0.0878	0.0541	-0.1655	-0.0158	-0.132	-0.1078	-0.1021	-0.0606	-0.1878	-0.1286	-0.2146	0.0736	-0.1756	-0.0017	-0.1684	-0.1646	-0.1986	-0.2858	-0.2157	-0.388
O8_2	0.089	0.1467	0.0088	0.0826	0.0824	0.1429	0.0378	0.0253	0.1736	0.1925	-0.0084	0.1822	0.1203	0.0888	0.1653	0.2036	-0.0569	-0.0701	0.0146	-0.0326	-0.0628	0.0347	-0.0458	-0.0185	0.0651	-0.1245	0.0397	-0.0175	0.0826	0.1121	0.0108	-0.0414	-0.1061	0.0575	0.0275	0.0303	0.0682	-0.0269	0.0087	0.121	-0.0073	0.0021	0.0825	0.0522	-0.1195	0.1704	-0.0443	0.0092	0.0848
O9_2	-0.0523	-0.1073	-0.0365	-0.0321	-0.1807	-0.0165	-0.0455	-0.1182	-0.0275	-0.0781	-0.005	0.0395	-0.1763	0.0621	-0.1673	0.0202	-0.0035	0.078	0.1961	0.2111	0.0991	0.1148	0.1272	-0.0448	0.0215	-0.002	0.0794	0.1627	0.0108	0.0626	0.1122	0.1607	0.1104	-0.0032	-0.0724	-0.0392	-0.1548	-0.2855	-0.2066	-0.1632	-0.0759	-0.1552	-0.1132	-0.0039	-0.0321	-0.0195	-0.0299	-0.1087	-0.1418
O10_2	-0.0806	-0.153	-0.0223	0.0343	-0.1342	-0.0139	-0.1401	0.0018	0.0309	-0.0046	-0.0513	0.072	-0.1113	0.0131	-0.0707	0.0889	-0.0368	0.0364	0.0442	0.0838	0.1633	0.0101	0.0372	-0.0682	0.1222	0.0143	0.1421	0.1362	0.0169	0.1516	-0.026	0.2102	0.0283	0.0074	-0.0773	-0.138	-0.0702	-0.0973	-0.081	-0.0226	-0.0759	0.0216	-0.167	0.1563	-0.2209	0.1197	0.038	0.093	-0.0885
who1_1	0.1448	0.2925	0.4618	0.2719	0.1476	0.0933	0.1823	0.2235	-0.0272	-0.0416	0.1888	0.0477	0.033	0.046	-0.0422	0.0226	0.0335	0.0371	-0.0036	0.1564	0.0033	0.09	0.1655	-0.0296	0.2024	0.075	0.0896	0.0312	0.0127	0.1585	0.0798	0.1864	0.0993	0.1252	0.0332	0.0796	0.2215	-0.0834	-0.0743	0.1207	0.1932	0.0441	0.0956	0.026	0.1213	0.0466	0.0508	0.0718	0.0782
who2_1	0.0178	0.183	0.2719	0.0874	0.0424	0.0187	0.2088	0.0573	-0.0349	-0.1738	0.1752	-0.0231	-0.0457	-0.0704	-0.0005	0.0132	0.1185	-0.0215	-0.0202	0.1172	-0.0841	-0.0031	-0.0039	-0.1544	0.1352	0.1306	0.1507	0.014	0.0972	0.1067	0.059	0.0776	0.0176	0.0349	-0.1277	0.001	-0.0102	-0.0691	-0.1472	0.0317	0.1376	0.0359	0.2349	-0.0287	0.0816	0.0617	-0.041	0.0308	0.055
who3_1	0.0628	0.2392	0.488	0.2627	0.1058	0.0861	0.2265	0.1934	-0.0037	-0.0569	0.1727	0.0178	-0.0616	-0.017	-0.1204	-0.0312	-0.0608	0.1133	-0.0016	0.0965	0.0157	0.0489	0.1132	0.0193	0.2488	0.0269	0.1675	0.0264	0.0226	0.1798	0.1207	0.1581	0.0974	-0.0352	0.1499	0.1253	0.1637	0.0218	0.1427	0.1807	0.3105	0.151	0.1872	0.1072	0.1437	0.0283	0.097	0.0952	0.1274
who4_1	-0.0689	0.1299	0.2759	0.1639	-0.0032	0.0388	0.0278	0.0523	-0.0236	-0.1236	0.0623	0.0655	-0.0266	-0.0646	-0.0727	-0.0393	0.0086	0.0634	-0.0097	0.1156	0.0862	0.092	0.0438	0.0396	0.1513	-0.0215	0.1444	-0.0206	0.1582	0.0991	0.0429	0.1518	0.0293	-0.1376	0.0999	0.196	0.2656	0.1242	0.1785	0.1627	0.2654	0.2296	0.2257	0.0691	0.0884	0.043	0.0899	0.1527	0.0599
who5_1	0.1268	0.1553	0.3572	0.272	0.1667	-0.0548	0.1685	0.1432	-0.0377	-0.0542	0.1155	0.0597	-0.061	-0.0358	-0.0738	0.0841	0.0226	0.0221	-0.0068	0.1842	0.1316	0.0017	0.0868	-0.0441	0.2194	0.01	0.127	0.0144	0.0836	0.1619	0.0312	0.1339	0.0114	-0.0029	0.0591	-0.0962	0.1155	-0.1681	-0.0286	0.0978	0.0888	0.0796	0.0226	0.084	-0.0054	0.0747	-0.0201	0.0507	0.0547
who1_2	0.0143	0.075	-0.0338	0.0024	0.0204	-0.1354	0.0907	-0.0108	0.2592	0.1549	0.4394	0.331	0.2091	0.0035	0.252	0.2141	-0.0656	-0.087	0.1	0.1412	-0.0319	0.0178	0.0185	0.056	-0.0053	-0.0059	0.0668	0.1356	0.0514	0.068	0.072	0.1401	0.0224	0.1666	-0.0132	0.0788	-0.0059	-0.079	-0.1129	-0.0089	-0.0001	-0.1764	0.0831	0.1259	0.1256	0.167	-0.0047	0.0915	0.2222
who2_2	-0.0525	-0.0113	0.061	-0.021	-0.0417	-0.038	0.0986	-0.0105	0.0515	0.1186	0.2552	0.1588	0.0257	0	0.1296	0.1096	-0.0379	-0.0643	0.1097	0.042	0.0268	0.013	0.0318	0.0227	-0.0055	-0.0375	0.1556	0.1852	0.0067	0.1319	0.0292	0.0851	0.0851	0.0931	-0.0203	0.0619	-0.0307	-0.0262	-0.123	-0.0199	-0.0427	-0.1822	0.0291	0.0535	0.107	0.0235	-0.0457	0.1598	0.1132
who3_2	0.0185	0.0824	0.086	0.1199	0.0968	-0.0387	0.1982	0.0655	0.3005	0.1102	0.5015	0.3377	0.1978	0.0243	0.1606	0.2876	-0.0484	-0.0576	0.0633	0.0585	-0.0305	0.0183	-0.0856	-0.0115	-0.0391	0.0213	0.1613	0.1297	0.0632	0.1528	0.1333	0.1592	-0.0004	0.137	0.0001	-0.0023	0.0249	-0.0904	-0.0211	0.0275	0.0695	-0.0714	0.0432	0.1948	0.139	0.2046	0.0191	0.1025	0.2234
who4_2	0.0597	0.1344	0.1207	0.1438	0.0868	-0.0141	0.1928	0.0168	0.0421	-0.0538	0.1314	0.0784	0.0477	-0.0402	0.0378	0.02	-0.0204	0.0452	-0.0517	0.1064	0.0633	-0.1008	-0.0907	0.0026	-0.0033	-0.0464	0.1626	0.0997	0.1483	0.0716	-0.0696	0.0419	0.0038	0.0358	0.0586	-0.0123	0.1826	-0.0039	0.0567	0.1627	0.131	0.0019	0.0994	-0.0367	0.0165	0.0452	-0.0345	-0.0284	0.0482
who5_2	-0.0341	0.1894	0.2256	0.1244	0.0239	0.0224	0.1912	0.0351	0.0458	0.0123	0.2084	0.1535	0.033	-0.0904	0.0707	0.0119	0.0132	0.088	0.064	0.231	0.0565	-0.0216	0.0242	0.0262	0.0873	0.1306	0.2597	0.1593	0.1973	0.1485	0.0799	0.0719	0.1117	0.2129	-0.0155	0.0565	0.1252	0.0562	0.1304	0.1268	0.1893	0.0628	0.2563	0.0149	0.1443	0.0669	0.0048	0.0579	0.1199
LS1_1	0.2276	0.2671	0.346	0.3966	0.418	0.1773	0.2532	0.2246	0.2314	0.0938	0.2762	0.2778	0.181	0.1298	0.2093	0.2166	0.0269	0.1005	0.041	0.1948	0.065	0.1325	0.0196	0.0724	0.2502	-0.0657	0.0468	0.0416	0.0745	0.1488	0.1902	0.1339	0.1046	0.1342	0.165	0.1557	0.1318	0.0172	0.1366	0.2585	0.2651	0.1533	0.1853	0.1668	0.1517	0.1685	0.0925	0.1304	0.1458
LS2_1	0.1237	0.1115	0.3285	0.3827	0.2538	-0.0315	0.1046	0.2433	0.0489	0.0572	0.2177	0.213	0.0195	0.1044	0.0371	0.1131	-0.0078	0.0354	0.1114	0.1337	0.1368	0.1352	0.0609	0.0289	0.1938	-0.1027	-0.0276	0.0808	0.055	0.1229	0.0484	-0.0544	0.0097	0.0916	0.1601	0.0362	0.1147	0.0931	0.0699	0.1977	0.1876	0.0546	0.1145	0.0602	0.1088	0.0876	0.0604	0.0308	0.1282
LS3_1	0.1566	0.2408	0.3619	0.4039	0.3118	0.0656	0.1768	0.2884	0.0629	0.0151	0.2573	0.1709	0.1861	0.0864	0.1689	0.2151	0.0829	0.146	0.1641	0.2006	0.0975	0.1735	0.1803	0.0869	0.2183	0.0052	0.0125	0.0285	0.0716	0.0692	0.1771	0.1107	0.0447	0.1074	0.0366	0.0806	0.1507	-0.034	0.0553	0.2531	0.2699	0.1568	0.0857	0.1085	0.0933	0.1254	0.0843	0.0638	0.0188
LS4_1	0.1972	0.2334	0.3465	0.4231	0.3181	0.0921	0.2064	0.2779	-0.0054	0.0086	0.2053	0.2796	0.0259	0.0985	0.0519	0.0963	0.0255	0.1251	0.117	0.1541	0.0722	0.0829	0.0992	0.0467	0.1827	0.0276	0.0996	0.0776	0.0452	0.0787	0.148	0.0578	0.0898	0.0969	0.1125	0.0367	0.1139	0.0709	0.1319	0.1711	0.2459	0.0699	0.1174	0.1396	0.1244	0.1	0.116	0.0983	0.0304
LS5_1	0.2307	0.1876	0.1741	0.2795	0.2382	-0.0205	0.2034	0.1927	0.0409	0.0219	0.1505	0.0909	0.0699	0.0469	0.0292	0.1062	0.0549	0.0247	0.1296	0.1378	0.157	0.0965	0.1571	0.0471	0.1389	-0.0205	-0.0674	-0.0094	0.0432	-0.0122	-0.0549	0.0523	-0.0956	0.0565	0.0676	0.0571	0.1051	-0.0038	-0.0323	0.1601	0.2286	0.0159	0.1585	0.0219	0.0216	0.0032	-0.0139	-0.0051	0.061
LS1_2	0.1164	0.0199	-0.0086	0.1421	0.1512	0.0192	0.1991	0.1389	0.3004	0.1281	0.4007	0.3208	0.2019	0.1163	0.2011	0.3013	-0.0823	-0.0913	0.002	0.0546	-0.0406	-0.0647	-0.0537	-0.1043	0.0219	0.0943	0.0398	0.0694	0.0479	0.049	0.0576	0.1257	0.043	0.1495	0.0422	-0.0016	0.0556	-0.1146	-0.0943	-0.0348	-0.0791	-0.1304	-0.027	0.2108	0.1483	0.2338	0.0674	0.1591	0.2735
LS2_2	-0.027	0.0881	0.1071	0.179	0.0679	-0.011	0.1186	0.0837	0.0852	0.0945	0.3091	0.1888	0.039	-0.0332	0.028	0.1321	0.0491	-0.0129	0.0586	0.0718	-0.0432	-0.0241	-0.037	-0.062	0.1743	0.059	0.056	0.0449	0.0713	0.0688	0.0892	0.0992	0.0266	0.0772	0.0941	0.0598	0.0925	-0.0067	0.0513	0.1608	0.0854	0.0208	0.1399	0.1564	0.1297	0.1461	0.0377	0.0866	0.2453
LS3_2	-0.0137	0.1254	0.0729	0.0853	0.0615	-0.0276	0.1551	0.0691	0.3508	0.1985	0.4007	0.3402	0.278	0.0214	0.2995	0.3223	-0.0373	-0.0356	0.1125	0.1819	-0.0436	0.0003	0.0375	-0.0489	0.0276	0.1201	0.1307	0.0619	0.1185	0.0789	0.2158	0.149	0.041	0.1638	-0.0208	0.0293	0.0635	-0.0721	-0.0037	0.0358	-0.0609	-0.0331	0.0647	0.258	0.1805	0.2735	0.0504	0.1504	0.2994
LS4_2	-0.0164	0.1236	0.0166	0.1679	0.1019	-0.0564	0.1378	0.0285	0.1787	0.121	0.4039	0.2563	0.1542	0.0233	0.1508	0.2008	-0.0492	-0.0212	0.057	0.0772	0.0263	-0.0186	0.001	0.0037	-0.0383	0.1064	0.1487	0.1383	0.0552	0.1995	0.1375	0.2396	0.1769	0.2438	0.0574	0.0802	0.1155	-0.0434	0.0749	0.0182	-0.0642	0.0152	0.0853	0.2676	0.188	0.2835	0.201	0.2452	0.3572
LS5_2	-0.0245	0.0294	0.0707	0.111	0.0123	-0.0807	0.0254	0.0144	0.2604	0.1825	0.3485	0.3491	0.19	0.0403	0.1266	0.3205	0.0929	-0.0008	0.1444	0.1305	0.0652	-0.0225	0.0708	0.0235	0.0265	0.1444	0.1715	0.151	0.1496	0.099	0.1644	0.258	0.1318	0.1506	0.1297	-0.0341	0.0484	-0.0665	0.0036	0.0761	-0.0471	-0.0177	0.0794	0.1665	0.1919	0.2457	0.0991	0.265	0.3329
Mean	3.802	3.454	3.825	3.721	3.503	3.163	2.975	3.953	3.808	3.431	3.728	3.665	3.491	3.058	3.082	3.886	3.166	3.935	4.326	3.804	4.293	3.509	4.266	3.761	3.547	2.989	3.911	4.357	3.868	4.399	3.504	4.284	3.918	3.555	3.824	3.58	4.147	3.304	2.881	3.838	3.531	3.403	2.8	3.939	3.698	4.264	3.256	2.855	3.893
SD	0.987	1.097	0.95	0.94	1.198	1.012	1.231	0.947	1.052	1.097	0.992	0.998	1.222	1.048	1.239	1.008	1.09	0.797	0.89	1.099	0.73	1.182	0.81	1.073	1.017	1.116	0.892	0.847	1.079	0.695	1.133	0.785	1.009	1.027	0.904	1.153	0.798	1.333	1.252	0.943	1.029	1.068	1.138	0.904	1.13	0.786	1.325	1.261	0.994
Missing_N	1	5	1	2	3	10	1	1	165	165	167	168	165	169	164	165	1	2	1	3	2	2	2	3	0	165	165	166	165	165	166	164	165	165	8	6	3	35	2	2	0	2	1	166	165	166	165	164	165
Missing_%	0.002	0.011	0.002	0.004	0.007	0.022	0.002	0.002	0.37	0.37	0.374	0.377	0.37	0.379	0.368	0.37	0.002	0.004	0.002	0.007	0.004	0.004	0.004	0.007	0	0.37	0.37	0.372	0.37	0.37	0.372	0.368	0.37	0.37	0.018	0.013	0.007	0.078	0.004	0.004	0	0.004	0.002	0.372	0.37	0.372	0.37	0.368	0.37
Notation:
E = Extraversion								Correlations between composite scores. Correlations between the same variable at the two occassions marked gray.
A = Agreeableness
C = Conscentiousness									A_1	C_1	N_1	O_1	who_1	LS_1	E_2	A_2	C_2	N_2	O_2	who_2	LS_2
N = Neuroticism								E_1	0.102	0.116	-0.305	0.213	0.34	0.482	0.367	0.15	0.105	-0.08	0.087	0.189	0.185
O = Openness								A_1		0.312	-0.148	0.224	0.181	0.24	0.038	0.34	0.068	-0.042	-0.023	0.024	0.027
who = WHO-5 Well-being Index								C_1			-0.143	-0.06	0.244	0.302	0.025	0.037	0.322	-0.047	-0.044	0.123	0.098
LS = Satisfaction with Life Scale								N_1				0.013	-0.582	-0.389	-0.096	-0.127	-0.04	0.367	-0.084	-0.268	-0.155
_1 = Timepoint 1								O_1					0.072	0.065	0.123	0.046	0.012	0.099	0.361	-0.041	0.07
_2 = Timepoint 2								who_1						0.448	0.054	0.174	0.101	-0.161	0.08	0.279	0.136
								LS_1							0.235	0.122	0.178	-0.145	0.087	0.236	0.316
Item information: The Berkely University Lab holds the copyright for								E_2								0.343	0.236	-0.294	0.314	0.336	0.406
the Big Five Inventory. The five domains consist of the following item numbers:								A_2									0.319	-0.272	0.2	0.267	0.255
Extraversion: 1, 6R 11, 16, 21R, 26, 31R, 36								C_2										-0.138	0.039	0.228	0.396
Agreeableness: 2R, 7, 12R, 17, 22, 27R, 32, 37R, 42								N_2											-0.018	-0.556	-0.446
Conscientiousness: 3, 8R, 13, 18R, 23R, 28, 33, 38, 43R								O_2												0.085	0.162
Neuroticism: 4, 9R, 14, 19, 24R, 29, 34R, 39								who_2													0.486
Openness: 5, 10, 15, 20, 25, 30, 35R, 40, 41R, 44				(R= reversed)
WHO-5 Well-being Index:
Over the past 2 weeks…
1 …I have felt cheerful and in good spirits
2 ... I have felt calm and relaxed
3 ...I have felt active and vigorous
4... I woke up feeling fresh and rested
5... my daily life has been filled with things that interest me
Satisfaction with Life Scale:
1 In most ways my life is close to my ideal.
2 The conditions of my life are excellent
3 I am satisfied with my life
4 So far I have gotten the important things I want in life
5 If I could live my life over, I would change almost nothing
[truncated: 59 more columns]

## Sheet: Sheet1
					ag_1	co_1	ne_1	op_1	wb_1	ls_1	ex_2	ag_2	co_2	ne_2	op_2	wb_2	ls_2
				ex_1	0.102	0.116	-0.305	0.213	0.34	0.482	0.367	0.15	0.105	-0.08	0.087	0.189	0.185
				ag_1		0.312	-0.148	0.224	0.181	0.24	0.038	0.34	0.068	-0.042	-0.023	0.024	0.027
				co_1			-0.143	-0.06	0.244	0.302	0.025	0.037	0.322	-0.047	-0.044	0.123	0.098
				ne_1				0.013	-0.582	-0.389	-0.096	-0.127	-0.04	0.367	-0.084	-0.268	-0.155
				op_1					0.072	0.065	0.123	0.046	0.012	0.099	0.361	-0.041	0.07
				wb_1						0.448	0.054	0.174	0.101	-0.161	0.08	0.279	0.136
				ls_1							0.235	0.122	0.178	-0.145	0.087	0.236	0.316
				ex_2								0.343	0.236	-0.294	0.314	0.336	0.406
				ag_2									0.319	-0.272	0.2	0.267	0.255
				co_2										-0.138	0.039	0.228	0.396
				ne_2											-0.018	-0.556	-0.446
				op_2												0.085	0.162
				wb_2													0.486
